# Supplementary material for: Schistosoma mansoni venom allergen-like proteins: phylogenetic relationships, stage-specific transcription and tissue localization as predictors of immunological cross-reactivity
Source: Int J Parasitol. 2019 Jul;49(8):593–9. doi: 10.1016/j.ijpara.2019.03.003 (PMC6598858; doi:10.1016/j.ijpara.2019.03.003)
Supplement: Supplementary data 7 [file mmc7.xlsx]

## Sheet: Supplementary Table S2
Supplementary Table S2. List of Schistosoma mansoni proteins identified by mass spectrometry from Spots listed on Fig. 3A in the main text. Yellow Highlight represents venom allergen-like proteins
	SmVAL18
Spot 1	Smp_001890 Mass: 23345 Score: 108 Queries matched: 5 emPAI: 0.83
	|SmVAL18|29044.t000013, 29044.m001173, Sm-VAL 18|venom allergen-like (VAL) 18 protein|Schistosoma mansoni|chr unknown01|||Auto
	Query	Observed	Mr(expt)	Mr(calc)	Delta	Miss	Score	Expect	Rank	Peptide
	457	653.8280	1305.6414	1305.5871	0.0544	0	59	7.6e-05	1	K.GEETEIGCGVQK.C
	100	442.2000	1323.5782	1323.7259	-0.1477	1	19	0.57	1	K.HLAEKAQLTASR.C
	780	815.7930	1629.5714	1629.5737	-0.0022	0	51	0.00025	1	K.GTQENCDDVDDAEY.-
	375	603.6490	1807.9252	1807.8444	0.0807	1	29	0.062	1	K.QMVKGEETEIGCGVQK.C
	747	796.3580	2386.0522	2386.1151	-0.0629	1	38	0.0066	1	R.FLVVCNYSPAAEEDKQPYEK.G
Spot 2	No significant hit
	SmVAL18
Spot 3	Smp_001890 Mass: 23345 Score: 122 Queries matched: 6 emPAI: 1.13
	|SmVAL18|29044.t000013, 29044.m001173, Sm-VAL 18|venom allergen-like (VAL) 18 protein|Schistosoma mansoni|chr unknown01|||Auto
	Query	Observed	Mr(expt)	Mr(calc)	Delta	Miss	Score	Expect	Rank	Peptide
	484	653.8200	1305.6254	1305.5871	0.0384	0	75	1.7e-06	1	K.GEETEIGCGVQK.C
	830	815.8010	1629.5874	1629.5737	0.0138	0	60	3.5e-05	1	K.GTQENCDDVDDAEY.-
	393	603.6840	1808.0302	1807.8444	0.1857	1	25	0.15	1	K.QMVKGEETEIGCGVQK.C 392
	409	608.6850	1823.0332	1822.7938	0.2394	1	28	0.088	1	K.GEETEIGCGVQKCSNR.F
	782	796.3670	2386.0792	2386.1151	-0.0359	1	28	0.065	1	R.FLVVCNYSPAAEEDKQPYEK.G
	SmVAL19
Spot 4	Smp_123090 Mass: 22051 Score: 52 Queries matched: 2 emPAI: 0.38
	|SmVAL19|29044.t000012, 29044.m001172, Sm-VAL 19|venom allergen-like (VAL) 19 protein|Schistosoma mansoni|chr unknown01|||Auto
	Query	Observed	Mr(expt)	Mr(calc)	Delta	Miss	Score	Expect	Rank	Peptide
	225	533.2490	1596.7252	1596.7818	-0.0566	0	44	0.002	1	K.VPTQPPAEDMEVLR.W 788
	SmVAL4
	Smp_002070 Mass: 21487 Score: 48 Queries matched: 1 emPAI: 0.18
	|SmVAL4|29044.t000038, 29044.m001198, Sm-VAL 4|venom allergen-like (VAL) 4 protein|Schistosoma mansoni|chr unknown01|||Auto
	Query	Observed	Mr(expt)	Mr(calc)	Delta	Miss	Score	Expect	Rank	Peptide
	976	972.4310	2914.2712	2914.3443	-0.0731	0	48	0.00042	1	K.NYLIVCNYAPGDSEDRPYEAKPESK.C
	Smp_074560 Mass: 34796 Score: 287 Queries matched: 17 emPAI: 2.10
	||29298.t000018, 29298.m000776|expressed protein|Schistosoma mansoni|chr unknown01|||Auto
	Query	Observed	Mr(expt)	Mr(calc)	Delta	Miss	Score	Expect	Rank	Peptide
	322	588.2270	1174.4394	1174.5731	-0.1336	1	27	0.11	1	R.NIRDEFEPR.N 324
	421	623.7860	1245.5574	1245.6313	-0.0739	0	70	5.5e-06	1	R.SNNLLNVSETR.N
	464	645.7410	1289.4674	1289.5921	-0.1247	0	62	2.7e-05	1	R.SNNLMGDIPDAK.L 465 466
	131	469.8570	1406.5492	1406.6902	-0.1410	1	25	0.19	1	K.SSFIRDGENNLR.N
	180	507.5830	1519.7272	1519.7630	-0.0359	1	35	0.018	1	K.SPYRTDEIAQNVK.S
	309	582.9550	1745.8432	1745.7713	0.0719	0	63	2.4e-05	1	R.MKPSTVYNDMSNTAR.S
	922	892.9260	1783.8374	1783.8740	-0.0366	1	41	0.0028	1	R.SINSYKVEDIPYNSR.N 347 348
	355	598.9170	1793.7292	1793.8618	-0.1326	1	20	0.4	1	R.SVPENVMKEQIYGER.L
	399	617.9010	1850.6812	1850.8693	-0.1882	0	37	0.0093	1	R.NASQHANNLMGDLPTPR.N 398
	989	989.9260	1977.8374	1977.9288	-0.0914	0	38	0.0051	1	R.QTPLYSNNMMGELPVPR.N 504
	Smp_119130 Mass: 28837 Score: 268 Queries matched: 8 emPAI: 0.85
	||46631.t000001, 46631.m000008|elastase 1a, putative|Schistosoma mansoni|chr unknown09|||Auto
	Query	Observed	Mr(expt)	Mr(calc)	Delta	Miss	Score	Expect	Rank	Peptide
	1	398.6050	795.1954	795.3949	-0.1995	0	24	0.23	1	R.MLDFVR.S
	24	418.1860	834.3574	834.4963	-0.1389	0	44	0.0022	1	R.VSFLTLR.N
	370	605.7840	1209.5534	1209.5924	-0.0390	0	58	9.4e-05	1	R.HATNGNPICVK.A
	374	606.7220	1211.4294	1211.5639	-0.1344	0	68	6.2e-06	1	R.TMCTGSLVSTR.A
	393	614.7440	1227.4734	1227.5588	-0.0853	0	(56)	0.00013	1	R.TMCTGSLVSTR.A 394
	759	786.4160	1570.8174	1570.8031	0.0143	0	83	1.7e-07	1	R.TEFPFIAFLTTER.T 760
	Smp_112090 Mass: 28959 Score: 156 Queries matched: 5 emPAI: 0.63
	||37717.t000001, 37717.m000010|elastase 2a, putative|Schistosoma mansoni|chr unknown05|||Auto
	Query	Observed	Mr(expt)	Mr(calc)	Delta	Miss	Score	Expect	Rank	Peptide
	156	492.2430	982.4714	982.4794	-0.0079	0	39	0.0075	1	R.MLGFVSSNI.-
	374	606.7220	1211.4294	1211.5639	-0.1344	0	68	6.2e-06	1	R.TMCTGSLVSTR.A
	393	614.7440	1227.4734	1227.5588	-0.0853	0	(56)	0.00013	1	R.TMCTGSLVSTR.A 394
	411	621.7880	1241.5614	1241.6445	-0.0830	0	35	0.017	1	R.TEFPYIAFVR.T
	Smp_091240.1 Mass: 31540 Score: 147 Queries matched: 5 emPAI: 0.57
	||29471.t000002, 29471.m000268|voltage-dependent anion-selective channel, putative|Schistosoma mansoni|chr unknown01|||Auto
	Query	Observed	Mr(expt)	Mr(calc)	Delta	Miss	Score	Expect	Rank	Peptide
	92	447.1560	892.2974	892.4654	-0.1680	0	41	0.0046	1	M.VASFGDLGK.S
	139	476.1960	950.3774	950.4821	-0.1047	0	45	0.0015	1	R.ETSFGAALR.Y 138
	276	558.7310	1115.4474	1115.5822	-0.1348	0	64	2.2e-05	1	R.IGAQAVVDSEK.S
	269	554.2590	1659.7552	1659.8679	-0.1127	1	65	1.8e-05	1	R.IGAQAVVDSEKSEISK.H
	Smp_090100 Mass: 66668 Score: 129 Queries matched: 4 emPAI: 0.24
	||29464.t000016, 29464.m000252|SmPepM8|Schistosoma mansoni|chr unknown01|||Auto
	Query	Observed	Mr(expt)	Mr(calc)	Delta	Miss	Score	Expect	Rank	Peptide
	550	689.7850	1377.5554	1377.6810	-0.1256	0	71	3.2e-06	1	R.VVGDETMAGVTGVK.S
	569	700.2920	1398.5694	1398.6238	-0.0544	0	53	0.0002	1	R.GCVEPVFYTDGR.T
	743	777.7670	1553.5194	1553.6555	-0.1361	0	23	0.18	1	K.STEPYCDEPDTLK.C
	237	540.5490	1618.6252	1618.7522	-0.1270	1	34	0.03	1	K.SNFALMRDPEGNPR.T
	Smp_019000.2 Mass: 22928 Score: 125 Queries matched: 6 emPAI: 1.16
	||29077.t000035, 29077.m002502|expressed protein|Schistosoma mansoni|chr unknown01|||Auto
	Query	Observed	Mr(expt)	Mr(calc)	Delta	Miss	Score	Expect	Rank	Peptide
	181	507.7030	1013.3914	1013.5506	-0.1591	0	28	0.094	1	K.AGLGVGDGAGIK.A
	187	514.7110	1027.4074	1027.5662	-0.1588	0	33	0.03	1	K.AGLGLGDGAGIK.A
	236	539.9180	1616.7322	1616.7893	-0.0571	1	43	0.0028	1	R.EIREVPVEDESSTK.T
	878	859.8810	1717.7474	1717.8231	-0.0757	0	68	5.8e-06	1	K.IGGGTIGGEISGGGAGESSR.T
	584	705.3270	2112.9592	2113.0539	-0.0947	1	46	0.001	1	R.EVIRDPVQEDSEETVQLK.K 585
	Smp_056970.1 Mass: 36640 Score: 92 Queries matched: 5 emPAI: 0.63
	||29197.t000014, 29197.m000878|Glyceraldehyde-3-phosphate dehydrogenase (GAPDH) (Major larval surface antigen) (P-37), putative|Schistosoma mansoni|chr unknown01|||Auto
	Query	Observed	Mr(expt)	Mr(calc)	Delta	Miss	Score	Expect	Rank	Peptide
	327	588.8290	1175.6434	1175.6299	0.0136	0	43	0.0031	1	K.AGISLNNNFVK.L
	615	723.3270	1444.6394	1444.7344	-0.0949	0	28	0.063	1	R.GAMQNIIPASTGAAK.A
	320	588.1940	1761.5602	1761.7806	-0.2204	0	20	0.48	1	R.DSTHGTFPGEVSTENGK.L
	870	851.7250	2552.1532	2552.2468	-0.0937	0	38	0.008	1	K.VIISAPSADAPMFVVGVNENSYEK.S
	970	961.4640	2881.3702	2881.3393	0.0309	0	50	0.00029	1	K.GILEYTEDEVVSSDFVGSTSSSIFDAK.A
	Smp_047370 Mass: 36761 Score: 87 Queries matched: 2 emPAI: 0.22
	||29162.t000003, 29162.m000965|malate dehydrogenase, putative|Schistosoma mansoni|chr unknown01|||Auto
	Query	Observed	Mr(expt)	Mr(calc)	Delta	Miss	Score	Expect	Rank	Peptide
	380	610.3800	1218.7454	1218.6972	0.0482	0	49	0.00065	1	R.LFGVTTLDVVR.S
	446	637.2470	1272.4794	1272.6561	-0.1767	0	67	9.2e-06	1	R.IQEAGTEVVEAK.A
	Smp_151490 Mass: 28375 Score: 63 Queries matched: 2 emPAI: 0.28
	||29188.t000014, 29188.m000647|nebulin, putative|Schistosoma mansoni|chr unknown01|||Auto
	Query	Observed	Mr(expt)	Mr(calc)	Delta	Miss	Score	Expect	Rank	Peptide
	761	787.2720	1572.5294	1572.7209	-0.1914	0	51	0.00032	1	R.GASYYNSYTPPPTR.F
	810	813.3520	2437.0342	2437.1584	-0.1242	0	31	0.027	1	K.SGDIIVNGEPITEGWMYGTVQR.T
	Smp_097800.1 Mass: 23791 Score: 58 Queries matched: 1 emPAI: 0.16
	||29652.t000024, 29652.m000371|Y box binding protein, putative|Schistosoma mansoni|chr unknown01|||Auto
	Query	Observed	Mr(expt)	Mr(calc)	Delta	Miss	Score	Expect	Rank	Peptide
	362	602.2770	1803.8092	1803.8752	-0.0660	0	58	6.9e-05	1	R.QDTSTDIFVHQSAISR.N
	Smp_018250.1 Mass: 8524 Score: 49 Queries matched: 1 emPAI: 0.48
	||29076.t000001, 29076.m001704|troponin I, putative|Schistosoma mansoni|chr unknown01|||Auto
	Query	Observed	Mr(expt)	Mr(calc)	Delta	Miss	Score	Expect	Rank	Peptide
	231	536.2410	1605.7012	1605.7886	-0.0874	1	49	0.00065	1	K.YALEEKDEVANTPK.-
	Smp_033670.3 Mass: 30008 Score: 48 Queries matched: 1 emPAI: 0.13
	||29116.t000038, 29116.m002088|ATP synthase gamma subunit, putative|Schistosoma mansoni|chr unknown01|||Auto
	Query	Observed	Mr(expt)	Mr(calc)	Delta	Miss	Score	Expect	Rank	Peptide
	437	633.8320	1265.6494	1265.6656	-0.0161	0	48	0.001	1	R.AFYQTAELVPK.E
	Smp_075210.1 Mass: 27707 Score: 47 Queries matched: 1 emPAI: 0.14
	||29300.t000005, 29300.m000871|prohibitin, putative|Schistosoma mansoni|chr unknown01|||Auto
	Query	Observed	Mr(expt)	Mr(calc)	Delta	Miss	Score	Expect	Rank	Peptide
	344	594.2690	1186.5234	1186.6193	-0.0959	0	47	0.001	1	K.IVTAEGEAQAAK.L
	Smp_076230 Mass: 29945 Score: 38 Queries matched: 1 emPAI: 0.13
	||29304.t000001, 29304.m000863|proteasome subunit alpha type, putative|Schistosoma mansoni|chr unknown01|||Auto
	Query	Observed	Mr(expt)	Mr(calc)	Delta	Miss	Score	Expect	Rank	Peptide
	791	802.9380	1603.8614	1603.8457	0.0157	0	38	0.0065	1	K.LTVEDPVSLEYIAR.Y
	Smp_007700 Mass: 163165 Score: 30 Queries matched: 2 emPAI: 0.02
	||29053.t000015, 29053.m001205|RING-finger protein , putative|Schistosoma mansoni|chr unknown01|||Auto
	Query	Observed	Mr(expt)	Mr(calc)	Delta	Miss	Score	Expect	Rank	Peptide
	298	571.2580	1140.5014	1140.6251	-0.1236	1	30	0.043	1	R.RLSPPISESR.E 296
Spot 5	No significant hit

## Sheet: Supplementary Table S3
Supplementary Table S3. List of Schistosoma mansoni proteins identified by mass spectrometry from spots listed on Fig. 3C in the main text. Yellow Highlight represents venom allergen-like proteins
	SmVAL9
Spot 1	Smp_176180 Mass: 21534 Score: 342 Queries matched: 25 emPAI: 1.67
	|SmVAL9|29656.t000015, 29656.m000228, Sm-VAL 9|venom allergen-like (VAL) 9 protein|Schistosoma mansoni|chr unknown01|||Auto
	Query	Observed	Mr(expt)	Mr(calc)	Delta	Miss	Score	Expect	Rank	Peptide
	251	489.2340	976.4534	976.4436	0.0098	0	(38)	0.0086	1	K.WNMELER.K
	272	497.2240	992.4334	992.4385	-0.0051	0	48	0.00094	1	K.WNMELER.K 273 274 275 276
	641	670.4640	1338.9134	1338.7078	0.2057	0	55	0.00017	1	R.EQLLTMHNVVR.E 137 141 640
	675	678.4460	1354.8774	1354.7027	0.1747	0	(45)	0.0013	1	R.EQLLTMHNVVR.E 158 159 161 665 666 668 669 670 672 673 163 674 676
	913	768.1690	2301.4852	2301.1688	0.3164	0	40	0.0056	1	K.LVIVCNYGPGGNIPEQRPYR.T
	SmVAL29
	Smp_120670 Mass: 16690 Score: 132 Queries matched: 10 emPAI: 1.31
	||48012.t000002, 48012.m000018|crisp subfamily glioma pathogenesis-related protein-related|Schistosoma mansoni|chr unknown10||Partial|Auto
	Query	Observed	Mr(expt)	Mr(calc)	Delta	Miss	Score	Expect	Rank	Peptide
	80	431.2060	860.3974	860.4392	-0.0417	0	42	0.0035	1	K.WNTELAK.K 79 81
	500	600.8440	1199.6734	1199.6299	0.0436	0	26	0.15	1	K.YGLIPGQPEAR.H 498 499 501
	684	682.8780	1363.7414	1363.6707	0.0708	0	52	0.00028	1	R.DYFIAMHNVVR.Q
	714	690.8880	1379.7614	1379.6656	0.0958	0	(43)	0.0024	1	R.DYFIAMHNVVR.Q 187
	Smp_042680 Mass: 29958 Score: 308 Queries matched: 9 emPAI: 1.59
	||29144.t000044, 29144.m002249|3-dehydroecdysone 3alpha-reductase-related|Schistosoma mansoni|chr unknown01|||Auto
	Query	Observed	Mr(expt)	Mr(calc)	Delta	Miss	Score	Expect	Rank	Peptide
	39	417.7400	833.4654	833.5011	-0.0356	0	33	0.043	1	R.ATAILFAK.L
	138	447.2230	892.4314	892.4654	-0.0340	0	50	0.00053	1	K.AALDQFTK.C 135
	266	494.8140	987.6134	987.5059	0.1075	0	67	1.3e-05	1	K.CTALDLAPK.G
	506	601.4110	1200.8074	1200.6826	0.1248	0	74	1.8e-06	1	K.VAIITGASSGIGR.A
	512	603.8640	1205.7134	1205.6074	0.1060	0	67	9.6e-06	1	K.GSIVNVSSVCGK.R
	625	665.4460	1328.8774	1328.7776	0.0999	1	72	3.3e-06	1	R.KVAIITGASSGIGR.A
	1024	824.5600	1647.1054	1646.9104	0.1950	0	75	1.3e-06	1	R.VNSVNPAVIVTELHR.R
	430	563.3170	1686.9292	1686.8035	0.1256	0	29	0.052	1	R.QACIQISHPDVYEK.H
	Smp_003990 Mass: 28419 Score: 300 Queries matched: 15 emPAI: 2.09
	||29046.t000169, 29046.m002783|triose phosphate isomerase, putative|Schistosoma mansoni|chr unknown01|||Auto
	Query	Observed	Mr(expt)	Mr(calc)	Delta	Miss	Score	Expect	Rank	Peptide
	627	666.8790	1331.7434	1331.6292	0.1143	0	31	0.037	1	K.EIHVAAQNCYK.V 628
	638	669.4330	1336.8514	1336.6697	0.1818	0	78	6.6e-07	1	K.GAFTGEISPAMIK.D 636
	650	675.9020	1349.7894	1349.6245	0.1649	1	31	0.038	1	R.ESNKTEEVCVR.Q 150 151 152
	656	677.4250	1352.8354	1352.6758	0.1596	0	80	4.5e-07	1	R.IIYGGSVTAANCK.E 655
	824	732.9310	1463.8474	1463.7144	0.1331	0	55	0.00014	1	R.NIFGESDELIAEK.V
	1039	828.9910	1655.9674	1655.7726	0.1948	0	30	0.036	1	K.DIGCDWVILGHSER.R
	1121	869.5360	1737.0574	1736.8958	0.1616	0	60	3.7e-05	1	K.VATPQQAQEVHNFLR.K 461 1123
	Smp_099870.1 Mass: 51348 Score: 242 Queries matched: 11 emPAI: 0.75
	||29670.t000005, 29670.m000381|elongation factor 1-alpha (ef-1-alpha), putative|Schistosoma mansoni|chr unknown01|||Auto
	Query	Observed	Mr(expt)	Mr(calc)	Delta	Miss	Score	Expect	Rank	Peptide
	142	447.7010	893.3874	893.4647	-0.0772	0	31	0.058	1	K.YAWVLDK.L
	178	456.7340	911.4534	911.5804	-0.1269	0	35	0.024	1	K.QLIIAINK.M
	248	488.3000	974.5854	974.5437	0.0418	0	48	0.00078	1	R.IPLQDVYK.I
	313	513.3410	1024.6674	1024.6030	0.0645	0	50	0.00046	1	K.IGGIGTVPVGR.V
	364	532.8240	1063.6334	1063.5775	0.0560	0	51	0.00041	1	K.VTVIDAPGHR.D 363
	410	552.7930	1103.5714	1103.5975	-0.0261	0	47	0.0012	1	K.STTTGHLIFK.C 409 412
	601	657.9520	1313.8894	1313.7343	0.1551	0	52	0.00028	1	R.EHALLAYTLGVK.Q
	880	750.4150	1498.8154	1498.5704	0.2450	0	53	0.00019	1	K.MDCTEPPFSEDR.Y
	Smp_096760 Mass: 28579 Score: 162 Queries matched: 7 emPAI: 0.45
	||29638.t000011, 29638.m000208|phosphoglycerate mutase, putative|Schistosoma mansoni|chr unknown01|||Auto
	Query	Observed	Mr(expt)	Mr(calc)	Delta	Miss	Score	Expect	Rank	Peptide
	416	555.8030	1109.5914	1109.5539	0.0375	0	35	0.02	1	R.MYGALQGLNK.S
	633	667.3700	1332.7254	1332.5694	0.1560	0	54	0.00019	1	R.HGESVYNEENR.F 632
	794	718.5230	1435.0314	1434.7943	0.2372	0	65	1.9e-05	1	R.EQVLIVAHGNSLR.A 234 792 795
	Smp_054360 Mass: 20817 Score: 95 Queries matched: 2 emPAI: 0.40
	||29185.t000013, 29185.m000868|Adenine phosphoribosyltransferase, putative|Schistosoma mansoni|chr unknown01|||Auto
	Query	Observed	Mr(expt)	Mr(calc)	Delta	Miss	Score	Expect	Rank	Peptide
	393	545.3040	1088.5934	1088.5801	0.0134	0	40	0.0056	1	R.LNCAFVPIR.K
	1025	824.9900	1647.9654	1647.7338	0.2316	0	78	5.9e-07	1	R.YTLEYGTDTVDMPK.D
	Smp_056970.1 Mass: 36640 Score: 67 Queries matched: 2 emPAI: 0.10
	||29197.t000014, 29197.m000878|Glyceraldehyde-3-phosphate dehydrogenase (GAPDH) (Major larval surface antigen) (P-37), putative|Schistosoma mansoni|chr unknown01|||Auto
	Query	Observed	Mr(expt)	Mr(calc)	Delta	Miss	Score	Expect	Rank	Peptide
	804	723.4920	1444.9694	1444.7344	0.2351	0	29	0.064	1	R.GAMQNIIPASTGAAK.A
	937	779.5730	1557.1314	1556.7869	0.3446	0	67	1.1e-05	1	R.VPTPDVSVVDLTCR.L
	Smp_030730 Mass: 50055 Score: 51 Queries matched: 1 emPAI: 0.07
	||29107.t000023, 29107.m000562|tubulin beta chain, putative|Schistosoma mansoni|chr unknown01|||Auto
	Query	Observed	Mr(expt)	Mr(calc)	Delta	Miss	Score	Expect	Rank	Peptide
	820	731.9580	1461.9014	1461.6769	0.2245	0	51	0.00034	1	K.EVDEQMLNVQNK.N
	Proteins matching the same set of peptides:
	Smp_035760 Mass: 50241 Score: 51 Queries matched: 1
	||29120.t000006, 29120.m000323|tubulin beta chain, putative|Schistosoma mansoni|chr unknown01|||Auto
	Smp_078040 Mass: 50245 Score: 51 Queries matched: 1
	||29312.t000002, 29312.m000035|tubulin beta chain, putative|Schistosoma mansoni|chr unknown01|||Auto
	Smp_079960 Mass: 49218 Score: 51 Queries matched: 1
	||29339.t000010, 29339.m000393|tubulin beta chain, putative|Schistosoma mansoni|chr unknown01|||Auto
	Smp_079970 Mass: 52449 Score: 51 Queries matched: 1
	||29339.t000012, 29339.m000395|tubulin beta chain, putative|Schistosoma mansoni|chr unknown01|||Auto
	Smp_192110 Mass: 51986 Score: 51 Queries matched: 1
	||46495.t000002, 46495.m000022|tubulin beta chain, putative|Schistosoma mansoni|chr unknown09|||Auto
	Smp_014010 Mass: 53405 Score: 49 Queries matched: 1 emPAI: 0.07
	||29064.t000050, 29064.m000885|adenylyl cyclase-associated protein, putative|Schistosoma mansoni|chr unknown01|||Auto
	Query	Observed	Mr(expt)	Mr(calc)	Delta	Miss	Score	Expect	Rank	Peptide
	965	794.9410	1587.8674	1587.8290	0.0384	0	49	0.00056	1	K.IQCLGQLSTVNIDK.T
	Smp_174530 Mass: 111554 Score: 44 Queries matched: 2 emPAI: 0.03
	||29624.m000188|aminopeptidase n-related|Schistosoma mansoni|chr unknown01|||Auto
	Query	Observed	Mr(expt)	Mr(calc)	Delta	Miss	Score	Expect	Rank	Peptide
	417	555.8270	1109.6394	1109.5903	0.0491	0	20	0.5	1	R.LITYCTAIR.F
	1191	922.0810	1842.1474	1841.9258	0.2216	0	44	0.0013	1	K.ILVTEDSDQIDPELQK.K
	Smp_054160 Mass: 23861 Score: 35 Queries matched: 2 emPAI: 0.35
	||29184.t000018, 29184.m000505|Glutathione S-transferase 28 kDa (GST 28) (GST class-mu), putative|Schistosoma mansoni|chr unknown01|||Auto
	Query	Observed	Mr(expt)	Mr(calc)	Delta	Miss	Score	Expect	Rank	Peptide
	91	435.2710	868.5274	868.4443	0.0831	0	22	0.34	1	K.VIYFDGR.G
	215	469.8000	937.5854	937.5709	0.0146	0	34	0.021	1	K.IKPTIPGGR.L
	Smp_149290 Mass: 18024 Score: 34 Queries matched: 1 emPAI: 0.21
	||29170.t000018, 29170.m001354|hypothetical protein|Schistosoma mansoni|chr unknown01|||Auto
	Query	Observed	Mr(expt)	Mr(calc)	Delta	Miss	Score	Expect	Rank	Peptide
	192	462.2250	922.4354	922.5487	-0.1133	0	34	0.023	1	R.LENPIPLK.F
	SmVAL26
Spot 2	Smp_154260 Mass: 21098 Score: 119 Queries matched: 10 emPAI: 0.65
	|SmVAL26|29211.t000006, 29211.m000322|venom allergen-like (VAL) 26 protein|Schistosoma mansoni|chr unknown01|||Auto
	Query	Observed	Mr(expt)	Mr(calc)	Delta	Miss	Score	Expect	Rank	Peptide
	394	545.8190	1089.6234	1089.5237	0.0998	0	50	0.00063	1	K.AQILSDQCR.V 393
	553	609.8470	1217.6794	1217.6186	0.0608	1	57	0.00011	1	R.KAQILSDQCR.V 18 552 19 20 21 554 555
	Proteins matching the same set of peptides:
	SmVAL28
	Smp_176160 Mass: 21111 Score: 119 Queries matched: 10
	|SmVAL28|29656.t000013, 29656.m000226, Sm-VAL 28|venom allergen-like (VAL) 28 protein|Schistosoma mansoni|chr unknown01|||Auto
	SmVAL27
Spot 3a	Smp_154290 Mass: 21226 Score: 82 Queries matched: 6 emPAI: 0.94
	|SmVAL27|29211.t000016, 29211.m000332, Sm-VAL 27|venom allergen-like (VAL) 27 protein|Schistosoma mansoni|chr unknown01|||Auto
	Query	Observed	Mr(expt)	Mr(calc)	Delta	Miss	Score	Expect	Rank	Peptide
	359	489.7050	977.3954	977.4243	-0.0288	0	33	0.029	1	K.NYDFYTR.T 361
	423	508.7690	1015.5234	1015.5199	0.0035	0	29	0.083	1	R.NGQLFGQPR.A
	555	541.3040	1080.5934	1080.5927	0.0007	0	48	0.0007	1	R.NELLTLHNK.A 554
	859	684.8840	1367.7534	1367.6622	0.0912	0	37	0.011	1	K.FQYVGQNWAGAK.D
	Smp_012750 Mass: 17891 Score: 232 Queries matched: 9 emPAI: 2.24
	||29062.t000037, 29062.m001715|60S ribosomal protein L12, putative|Schistosoma mansoni|chr unknown01|||Auto
	Query	Observed	Mr(expt)	Mr(calc)	Delta	Miss	Score	Expect	Rank	Peptide
	196	441.2220	880.4294	880.5382	-0.1087	0	50	0.0005	1	K.IGPLGLSPK.K 198 199
	477	522.2820	1042.5494	1042.5295	0.0200	0	35	0.019	1	K.VNAGEISVPSA.-
	875	693.4520	1384.8894	1384.7562	0.1333	0	75	1.3e-06	1	R.VIGGEVGATSSLAPK.I 874
	1303	918.5700	1835.1254	1834.8441	0.2813	0	(48)	0.00054	1	R.SVGCTVDGESPQVMIEK.V
	1319	926.5270	1851.0394	1850.8390	0.2004	0	55	9.7e-05	1	R.SVGCTVDGESPQVMIEK.V 743
	Smp_039000 Mass: 22877 Score: 227 Queries matched: 12 emPAI: 1.53
	||29136.t000002, 29136.m000462|ATP synthase delta chain, putative|Schistosoma mansoni|chr unknown01|||Auto
	Query	Observed	Mr(expt)	Mr(calc)	Delta	Miss	Score	Expect	Rank	Peptide
	12	402.1630	802.3114	802.3895	-0.0780	0	35	0.019	1	R.GIMEQPI.-
	180	437.7040	873.3934	873.4556	-0.0621	0	41	0.0073	1	K.TLENELR.N 179 181
	313	477.7290	953.4434	953.4641	-0.0206	0	54	0.00024	1	R.FVDMSIAR.K 312
	447	514.7780	1027.5414	1027.5662	-0.0247	0	41	0.0062	1	K.INGIGQALDK.L 448
	639	573.3240	1144.6334	1144.5764	0.0570	0	67	1.1e-05	1	R.YASALYSAATK.Q 635 637
	670	587.7890	1173.5634	1173.5488	0.0146	0	41	0.0052	1	K.FEQIMTAYR.G
	Smp_164840 Mass: 58873 Score: 110 Queries matched: 2 emPAI: 0.13
	||29333.m000314|proteasome subunit beta type 5,8, putative|Schistosoma mansoni|chr unknown01|||Auto
	Query	Observed	Mr(expt)	Mr(calc)	Delta	Miss	Score	Expect	Rank	Peptide
	730	612.7900	1223.5654	1223.6146	-0.0492	0	67	1.1e-05	1	K.YSGGVIVATDSR.A
	744	619.3450	1236.6754	1236.6350	0.0404	0	68	8.3e-06	1	R.ATAGPYIASGTTK.K
	Smp_093440 Mass: 22027 Score: 92 Queries matched: 5 emPAI: 1.23
	||29575.t000001, 29575.m000045|40S ribosomal protein S5, putative|Schistosoma mansoni|chr unknown01|||Auto
	Query	Observed	Mr(expt)	Mr(calc)	Delta	Miss	Score	Expect	Rank	Peptide
	320	479.2550	956.4954	956.5113	-0.0159	0	26	0.16	1	K.ALCPLVER.M
	373	492.7550	983.4954	983.5400	-0.0445	0	30	0.063	1	R.QAVDVSPLR.R
	606	559.8230	1117.6314	1117.5992	0.0322	0	22	0.42	1	K.GNPIVPHTAGR.Y
	62	416.1740	1245.5002	1245.6942	-0.1940	1	37	0.013	1	R.KGNPIVPHTAGR.Y
	958	739.9950	1477.9754	1477.7711	0.2043	0	66	9e-06	1	R.VNQAIYLLCTGAR.E
	Smp_050940.1 Mass: 20979 Score: 79 Queries matched: 2 emPAI: 0.40
	||29170.t000056, 29170.m001392|60S ribosomal protein L11, putative|Schistosoma mansoni|chr unknown01|||Auto
	Query	Observed	Mr(expt)	Mr(calc)	Delta	Miss	Score	Expect	Rank	Peptide
	268	460.2580	918.5014	918.5175	-0.0160	0	53	0.0003	1	K.FDGILLNK.-
	1058	787.4700	1572.9254	1572.8512	0.0743	0	51	0.0003	1	K.VLEQLTGQQPVFSK.A
	Smp_097490 Mass: 19265 Score: 75 Queries matched: 2 emPAI: 0.44
	||29649.t000011, 29649.m000219|P25 alpha-related|Schistosoma mansoni|chr unknown01|||Auto
	Query	Observed	Mr(expt)	Mr(calc)	Delta	Miss	Score	Expect	Rank	Peptide
	794	646.8480	1291.6814	1291.6255	0.0559	0	59	6.8e-05	1	K.NISTTDASNEIK.N
	852	680.8820	1359.7494	1359.6016	0.1478	0	42	0.0032	1	R.FVEGAMAEEYAK.Q
	Smp_112110 Mass: 15747 Score: 72 Queries matched: 5 emPAI: 1.42
	||37738.t000001, 37738.m000006|interleukin-4-inducing protein precursor, putative|Schistosoma mansoni|chr unknown05|||Auto
	Query	Observed	Mr(expt)	Mr(calc)	Delta	Miss	Score	Expect	Rank	Peptide
	322	479.7130	957.4114	957.4807	-0.0693	0	42	0.0036	1	R.GSYIEVYK.S 324
	135	429.8760	1286.6062	1286.6289	-0.0227	1	32	0.043	1	K.DGKVECINQPK.R
	1113	818.0080	1634.0014	1633.7770	0.2244	0	32	0.026	1	R.ITGLGHGTCIDDFTK.S 570
	Smp_095980 Mass: 20504 Score: 67 Queries matched: 1 emPAI: 0.19
	||29631.t000002, 29631.m000263|superoxide dismutase precursor (EC 1.15.1.1), putative|Schistosoma mansoni|chr unknown01|||Auto
	Query	Observed	Mr(expt)	Mr(calc)	Delta	Miss	Score	Expect	Rank	Peptide
	411	504.8040	1007.5934	1007.5222	0.0712	0	67	1e-05	1	R.LACATIGFR.A
	Smp_019750.2 Mass: 20060 Score: 61 Queries matched: 3 emPAI: 0.42
	||29078.t000034, 29078.m000905|expressed protein|Schistosoma mansoni|chr unknown01|||Auto
	Query	Observed	Mr(expt)	Mr(calc)	Delta	Miss	Score	Expect	Rank	Peptide
	74	418.8830	1253.6272	1253.7707	-0.1435	0	60	6.6e-05	1	R.KPISLGNTAILK.R 73 758
	Smp_058690 Mass: 19591 Score: 55 Queries matched: 3 emPAI: 0.71
	||29201.t000078, 29201.m001478|glutathione peroxidase, putative|Schistosoma mansoni|chr unknown01|||Auto
	Query	Observed	Mr(expt)	Mr(calc)	Delta	Miss	Score	Expect	Rank	Peptide
	692	594.8370	1187.6594	1187.6034	0.0561	0	43	0.0026	1	K.DINGVDVSLEK.Y
	700	598.7740	1195.5334	1195.5357	-0.0022	0	35	0.018	1	K.VNGSDADDLYK.F
	325	480.0410	1437.1012	1436.7147	0.3865	1	20	0.87	1	K.IKVNGSDADDLYK.F
	Proteins matching the same set of peptides:
	Smp_058700 Mass: 19751 Score: 55 Queries matched: 3
	||29201.t000079, 29201.m001479|glutathione peroxidase, putative|Schistosoma mansoni|chr unknown01|||Auto
	Smp_075430 Mass: 36158 Score: 53 Queries matched: 1 emPAI: 0.10
	||29300.t000047, 29300.m000745|hypothetical protein|Schistosoma mansoni|chr unknown01|||Auto
	Query	Observed	Mr(expt)	Mr(calc)	Delta	Miss	Score	Expect	Rank	Peptide
	766	630.3190	1258.6234	1258.6517	-0.0283	0	53	0.00022	1	R.SLVNSIEVNER.N
	Smp_032310 Mass: 21237 Score: 53 Queries matched: 1 emPAI: 0.18
	||29113.t000011, 29113.m000711|arp2/3 complex 21 kD subunit, putative|Schistosoma mansoni|chr unknown01|||Auto
	Query	Observed	Mr(expt)	Mr(calc)	Delta	Miss	Score	Expect	Rank	Peptide
	357	489.2190	976.4234	976.5011	-0.0777	0	53	0.00031	1	K.ELAAMAISR.F
	Smp_030730 Mass: 50055 Score: 46 Queries matched: 1 emPAI: 0.07
	||29107.t000023, 29107.m000562|tubulin beta chain, putative|Schistosoma mansoni|chr unknown01|||Auto
	Query	Observed	Mr(expt)	Mr(calc)	Delta	Miss	Score	Expect	Rank	Peptide
	936	731.8950	1461.7754	1461.6769	0.0985	0	46	0.0012	1	K.EVDEQMLNVQNK.N
	Proteins matching the same set of peptides:
	Smp_035760 Mass: 50241 Score: 46 Queries matched: 1
	||29120.t000006, 29120.m000323|tubulin beta chain, putative|Schistosoma mansoni|chr unknown01|||Auto
	Smp_078040 Mass: 50245 Score: 46 Queries matched: 1
	||29312.t000002, 29312.m000035|tubulin beta chain, putative|Schistosoma mansoni|chr unknown01|||Auto
	Smp_079960 Mass: 49218 Score: 46 Queries matched: 1
	||29339.t000010, 29339.m000393|tubulin beta chain, putative|Schistosoma mansoni|chr unknown01|||Auto
	Smp_079970 Mass: 52449 Score: 46 Queries matched: 1
	||29339.t000012, 29339.m000395|tubulin beta chain, putative|Schistosoma mansoni|chr unknown01|||Auto
	Smp_192110 Mass: 51986 Score: 46 Queries matched: 1
	||46495.t000002, 46495.m000022|tubulin beta chain, putative|Schistosoma mansoni|chr unknown09|||Auto
	Smp_024110 Mass: 47417 Score: 44 Queries matched: 2 emPAI: 0.08
	||29089.t000022, 29089.m001323|Enolase (2-phosphoglycerate dehydratase) (2-phospho-D-glycerate hydro-lyase), putative|Schistosoma mansoni|chr unknown01|||Auto
	Query	Observed	Mr(expt)	Mr(calc)	Delta	Miss	Score	Expect	Rank	Peptide
	533	536.2890	1070.5634	1070.5608	0.0027	0	44	0.0018	1	R.GNPTVEVDLK.T
	781	642.3430	1282.6714	1282.6881	-0.0166	0	27	0.091	1	K.NIPVTNQAAIDK.F
	Smp_119920 Mass: 17076 Score: 36 Queries matched: 1 emPAI: 0.23
	||47701.t000003, 47701.m000068|ribosomal protein S9, putative|Schistosoma mansoni|chr unknown10|||Auto
	Query	Observed	Mr(expt)	Mr(calc)	Delta	Miss	Score	Expect	Rank	Peptide
	267	460.2440	918.4734	918.5287	-0.0552	0	36	0.015	1	R.VAQIYAVR.Q
	Smp_066890 Mass: 17807 Score: 36 Queries matched: 1 emPAI: 0.22
	||29255.t000003, 29255.m000392|40S ribosomal protein S10, putative|Schistosoma mansoni|chr unknown01|||Auto
	Query	Observed	Mr(expt)	Mr(calc)	Delta	Miss	Score	Expect	Rank	Peptide
	534	536.3180	1070.6214	1070.6084	0.0130	0	36	0.013	1	K.VIQDGVLTAR.N
	Smp_128000 Mass: 22275 Score: 33 Queries matched: 2 emPAI: 0.37
	||29059.t000006, 29059.m001135|expressed protein|Schistosoma mansoni|chr unknown01|||Auto
	Query	Observed	Mr(expt)	Mr(calc)	Delta	Miss	Score	Expect	Rank	Peptide
	577	548.2720	1094.5294	1094.5244	0.0051	1	28	0.07	1	K.DLKNDYEAK.L
	333	483.1740	1446.5002	1446.7718	-0.2716	0	26	0.14	1	K.SAKPELSNFDVIK.K
	Smp_159930 Mass: 26595 Score: 33 Queries matched: 2 emPAI: 0.14
	||29277.t000007, 29277.m000472|ADP-ribosylation factor-like 3, arl3|Schistosoma mansoni|chr unknown01|||Auto
	Query	Observed	Mr(expt)	Mr(calc)	Delta	Miss	Score	Expect	Rank	Peptide
	614	563.8720	1125.7294	1125.6757	0.0537	0	22	0.28	1	R.ILLLGLDNAGK.T
	735	614.2900	1226.5654	1226.6255	-0.0600	0	33	0.023	1	K.QDLLTAEPANR.I
	SmVAL27
Spot 3b	Smp_154290 Mass: 21226 Score: 159 Queries matched: 14 emPAI: 0.65
	|SmVAL27|29211.t000016, 29211.m000332, Sm-VAL 27|venom allergen-like (VAL) 27 protein|Schistosoma mansoni|chr unknown01|||Auto
	Query	Observed	Mr(expt)	Mr(calc)	Delta	Miss	Score	Expect	Rank	Peptide
	261	489.7120	977.4094	977.4243	-0.0148	0	29	0.073	1	K.NYDFYTR.T
	334	508.7890	1015.5634	1015.5199	0.0435	0	38	0.011	1	R.NGQLFGQPR.A 331 332 333 335 336
	457	541.3040	1080.5934	1080.5927	0.0007	0	48	0.00069	1	R.NELLTLHNK.A 455 456 458 460 461
	794	684.9320	1367.8494	1367.6622	0.1872	0	44	0.0016	1	K.FQYVGQNWAGAK.D
	Smp_038950 Mass: 36396 Score: 275 Queries matched: 8 emPAI: 0.48
	||29135.t000032, 29135.m000583|l-lactate dehydrogenase, putative|Schistosoma mansoni|chr unknown01|||Auto
	Query	Observed	Mr(expt)	Mr(calc)	Delta	Miss	Score	Expect	Rank	Peptide
	179	458.7380	915.4614	915.4563	0.0052	0	61	5.6e-05	1	K.LSGFEAHR.V 180
	386	522.8050	1043.5954	1043.5512	0.0442	1	42	0.0039	1	R.KLSGFEAHR.V
	627	610.8470	1219.6794	1219.6231	0.0564	0	71	5e-06	1	R.VIGTGTMLDSAR.F 626
	644	618.8520	1235.6894	1235.6180	0.0715	0	(60)	5.4e-05	1	R.VIGTGTMLDSAR.F 642 645
	Proteins matching the same set of peptides:
	Smp_038960.1 Mass: 36295 Score: 275 Queries matched: 8
	||29135.t000034, 29135.m000585|l-lactate dehydrogenase, putative|Schistosoma mansoni|chr unknown01|||Auto
	Smp_071390 Mass: 22574 Score: 261 Queries matched: 10 emPAI: 2.50
	||29286.t000036, 29286.m000872|adenylate kinase, putative|Schistosoma mansoni|chr unknown01|||Auto
	Query	Observed	Mr(expt)	Mr(calc)	Delta	Miss	Score	Expect	Rank	Peptide
	515	565.8570	1129.6994	1129.6496	0.0499	0	61	4.2e-05	1	K.VIFVLGGPGSGK.G
	546	581.2630	1160.5114	1160.5561	-0.0446	0	77	1.1e-06	1	R.VDDNEETIVK.R 547
	604	603.8640	1205.7134	1205.6292	0.0843	1	35	0.015	1	R.ELDQGIKFEK.E
	744	659.3720	1316.7294	1316.6572	0.0723	1	69	5.3e-06	1	R.VDDNEETIVKR.F 132
	828	696.4320	1390.8494	1390.6452	0.2042	0	22	0.29	1	K.NCHFLIDGYPR.E
	1167	860.0830	1718.1514	1717.9039	0.2475	0	53	0.00016	1	R.TFNELTKPVIEHYK.Q 529
	1252	910.5720	1819.1294	1818.8595	0.2699	1	40	0.0035	1	R.AETSNRVDDNEETIVK.R
	Smp_164840 Mass: 58873 Score: 219 Queries matched: 8 emPAI: 0.28
	||29333.m000314|proteasome subunit beta type 5,8, putative|Schistosoma mansoni|chr unknown01|||Auto
	Query	Observed	Mr(expt)	Mr(calc)	Delta	Miss	Score	Expect	Rank	Peptide
	97	429.2670	856.5194	856.5382	-0.0187	1	34	0.022	1	K.KIIEINK.Y 98
	630	612.8340	1223.6534	1223.6146	0.0388	0	59	7.1e-05	1	K.YSGGVIVATDSR.A 629
	648	619.3520	1236.6894	1236.6350	0.0544	0	59	6.5e-05	1	R.ATAGPYIASGTTK.K 649
	986	765.9500	1529.8854	1529.6747	0.2108	0	71	2.9e-06	1	K.NGSGIYYVDTDGNR.T 985
	Smp_012750 Mass: 17891 Score: 164 Queries matched: 5 emPAI: 1.19
	||29062.t000037, 29062.m001715|60S ribosomal protein L12, putative|Schistosoma mansoni|chr unknown01|||Auto
	Query	Observed	Mr(expt)	Mr(calc)	Delta	Miss	Score	Expect	Rank	Peptide
	138	441.2710	880.5274	880.5382	-0.0107	0	47	0.00089	1	K.IGPLGLSPK.K
	384	522.2760	1042.5374	1042.5295	0.0080	0	31	0.042	1	K.VNAGEISVPSA.-
	818	693.4650	1384.9154	1384.7562	0.1593	0	75	1.4e-06	1	R.VIGGEVGATSSLAPK.I 817
	1262	926.5330	1851.0514	1850.8390	0.2124	0	42	0.002	1	R.SVGCTVDGESPQVMIEK.V
	Smp_003710 Mass: 40556 Score: 131 Queries matched: 4 emPAI: 0.30
	||29046.t000126, 29046.m002740|tropomodulin, putative|Schistosoma mansoni|chr unknown01|||Auto
	Query	Observed	Mr(expt)	Mr(calc)	Delta	Miss	Score	Expect	Rank	Peptide
	305	501.7740	1001.5334	1001.5506	-0.0171	0	47	0.0018	1	K.TISAEVVQR.L 304
	748	662.9090	1323.8034	1323.6895	0.1139	0	62	2.5e-05	1	K.SGITDLHLANQR.Q
	931	743.4680	1484.9214	1484.7405	0.1809	0	76	1e-06	1	K.NTQLTELHMAATR.L
	Smp_039000 Mass: 22877 Score: 121 Queries matched: 5 emPAI: 0.59
	||29136.t000002, 29136.m000462|ATP synthase delta chain, putative|Schistosoma mansoni|chr unknown01|||Auto
	Query	Observed	Mr(expt)	Mr(calc)	Delta	Miss	Score	Expect	Rank	Peptide
	126	437.7130	873.4114	873.4556	-0.0441	0	30	0.086	1	K.TLENELR.N
	228	477.7180	953.4214	953.4641	-0.0426	0	49	0.00076	1	R.FVDMSIAR.K
	526	573.2990	1144.5834	1144.5764	0.0070	0	73	2.4e-06	1	R.YASALYSAATK.Q 525
	964	758.0910	1514.1674	1513.7347	0.4327	0	30	0.055	1	K.LHEFCLDPSLQR.A
	Smp_179300.1 Mass: 16698 Score: 101 Queries matched: 2 emPAI: 0.52
	||30938.t000002, 30938.m000063|cellular nucleic acid binding protein, putative|Schistosoma mansoni|chr unknown01|||Auto
	Query	Observed	Mr(expt)	Mr(calc)	Delta	Miss	Score	Expect	Rank	Peptide
	1000	773.4370	1544.8594	1544.5872	0.2723	0	62	2.3e-05	1	R.DCTESGGSGPQCYK.C
	1098	814.4640	1626.9134	1626.6515	0.2620	0	60	3.4e-05	1	R.NCPNNNSDTLCYR.C
	Smp_112110 Mass: 15747 Score: 93 Queries matched: 4 emPAI: 1.42
	||37738.t000001, 37738.m000006|interleukin-4-inducing protein precursor, putative|Schistosoma mansoni|chr unknown05|||Auto
	Query	Observed	Mr(expt)	Mr(calc)	Delta	Miss	Score	Expect	Rank	Peptide
	696	644.4160	1286.8174	1286.6289	0.1886	1	39	0.0057	1	K.DGKVECINQPK.R 100
	1106	818.0260	1634.0374	1633.7770	0.2604	0	64	1.4e-05	1	R.ITGLGHGTCIDDFTK.S 469
	Smp_093440 Mass: 22027 Score: 80 Queries matched: 3 emPAI: 0.62
	||29575.t000001, 29575.m000045|40S ribosomal protein S5, putative|Schistosoma mansoni|chr unknown01|||Auto
	Query	Observed	Mr(expt)	Mr(calc)	Delta	Miss	Score	Expect	Rank	Peptide
	272	492.7450	983.4754	983.5400	-0.0645	0	28	0.12	1	R.QAVDVSPLR.R
	57	416.2400	1245.6982	1245.6942	0.0040	1	31	0.048	1	R.KGNPIVPHTAGR.Y
	922	739.9910	1477.9674	1477.7711	0.1963	0	63	2e-05	1	R.VNQAIYLLCTGAR.E
	Smp_024110 Mass: 47417 Score: 67 Queries matched: 1 emPAI: 0.08
	||29089.t000022, 29089.m001323|Enolase (2-phosphoglycerate dehydratase) (2-phospho-D-glycerate hydro-lyase), putative|Schistosoma mansoni|chr unknown01|||Auto
	Query	Observed	Mr(expt)	Mr(calc)	Delta	Miss	Score	Expect	Rank	Peptide
	485	551.3670	1100.7194	1100.6190	0.1005	0	67	9.8e-06	1	K.GVLTAVSNVNK.I
	Smp_016730 Mass: 20845 Score: 63 Queries matched: 1 emPAI: 0.18
	||29071.t000030, 29071.m001046|heme-binding protein, putative|Schistosoma mansoni|chr unknown01|||Auto
	Query	Observed	Mr(expt)	Mr(calc)	Delta	Miss	Score	Expect	Rank	Peptide
	715	650.9370	1299.8594	1299.7398	0.1197	1	63	2.2e-05	1	R.KLGESLDQLGLK.Y
	Smp_091240.1 Mass: 31540 Score: 63 Queries matched: 1 emPAI: 0.12
	||29471.t000002, 29471.m000268|voltage-dependent anion-selective channel, putative|Schistosoma mansoni|chr unknown01|||Auto
	Query	Observed	Mr(expt)	Mr(calc)	Delta	Miss	Score	Expect	Rank	Peptide
	499	558.8490	1115.6834	1115.5822	0.1012	0	63	2.7e-05	1	R.IGAQAVVDSEK.S
	Smp_058690 Mass: 19591 Score: 60 Queries matched: 2 emPAI: 0.20
	||29201.t000078, 29201.m001478|glutathione peroxidase, putative|Schistosoma mansoni|chr unknown01|||Auto
	Query	Observed	Mr(expt)	Mr(calc)	Delta	Miss	Score	Expect	Rank	Peptide
	586	594.8510	1187.6874	1187.6034	0.0841	0	52	0.00033	1	K.DINGVDVSLEK.Y 585
	Proteins matching the same set of peptides:
	Smp_058700 Mass: 19751 Score: 60 Queries matched: 2
	||29201.t000079, 29201.m001479|glutathione peroxidase, putative|Schistosoma mansoni|chr unknown01|||Auto
	Smp_020920.1 Mass: 37567 Score: 57 Queries matched: 1 emPAI: 0.10
	||29081.t000012, 29081.m001311|DNAj homolog subfamily B member 4,, putative|Schistosoma mansoni|chr unknown01|||Auto
	Query	Observed	Mr(expt)	Mr(calc)	Delta	Miss	Score	Expect	Rank	Peptide
	660	629.3320	1256.6494	1256.7129	-0.0634	0	57	9.2e-05	1	K.GNIPADVVFVVK.D
	Smp_030730 Mass: 50055 Score: 57 Queries matched: 1 emPAI: 0.07
	||29107.t000023, 29107.m000562|tubulin beta chain, putative|Schistosoma mansoni|chr unknown01|||Auto
	Query	Observed	Mr(expt)	Mr(calc)	Delta	Miss	Score	Expect	Rank	Peptide
	896	731.9160	1461.8174	1461.6769	0.1405	0	57	9e-05	1	K.EVDEQMLNVQNK.N
	Proteins matching the same set of peptides:
	Smp_035760 Mass: 50241 Score: 57 Queries matched: 1
	||29120.t000006, 29120.m000323|tubulin beta chain, putative|Schistosoma mansoni|chr unknown01|||Auto
	Smp_078040 Mass: 50245 Score: 57 Queries matched: 1
	||29312.t000002, 29312.m000035|tubulin beta chain, putative|Schistosoma mansoni|chr unknown01|||Auto
	Smp_079960 Mass: 49218 Score: 57 Queries matched: 1
	||29339.t000010, 29339.m000393|tubulin beta chain, putative|Schistosoma mansoni|chr unknown01|||Auto
	Smp_079970 Mass: 52449 Score: 57 Queries matched: 1
	||29339.t000012, 29339.m000395|tubulin beta chain, putative|Schistosoma mansoni|chr unknown01|||Auto
	Smp_192110 Mass: 51986 Score: 57 Queries matched: 1
	||46495.t000002, 46495.m000022|tubulin beta chain, putative|Schistosoma mansoni|chr unknown09|||Auto
	Smp_050940.1 Mass: 20979 Score: 56 Queries matched: 1 emPAI: 0.18
	||29170.t000056, 29170.m001392|60S ribosomal protein L11, putative|Schistosoma mansoni|chr unknown01|||Auto
	Query	Observed	Mr(expt)	Mr(calc)	Delta	Miss	Score	Expect	Rank	Peptide
	1042	787.5450	1573.0754	1572.8512	0.2243	0	56	0.00011	1	K.VLEQLTGQQPVFSK.A
	Smp_021140 Mass: 23298 Score: 55 Queries matched: 2 emPAI: 0.35
	||29081.t000047, 29081.m001346|putative ribosomal protein S7|Schistosoma mansoni|chr unknown01|||Auto
	Query	Observed	Mr(expt)	Mr(calc)	Delta	Miss	Score	Expect	Rank	Peptide
	591	598.3560	1194.6974	1194.6972	0.0002	0	51	0.00032	1	R.TLTAVHEAILK.D
	602	602.3850	1202.7554	1202.6547	0.1008	0	25	0.17	1	K.DLVYPAEIVGK.R
	Smp_097490 Mass: 19265 Score: 55 Queries matched: 2 emPAI: 0.44
	||29649.t000011, 29649.m000219|P25 alpha-related|Schistosoma mansoni|chr unknown01|||Auto
	Query	Observed	Mr(expt)	Mr(calc)	Delta	Miss	Score	Expect	Rank	Peptide
	703	646.8880	1291.7614	1291.6255	0.1359	0	56	0.00013	1	K.NISTTDASNEIK.N
	785	680.8520	1359.6894	1359.6016	0.0878	0	22	0.38	1	R.FVEGAMAEEYAK.Q
	Smp_066620 Mass: 21253 Score: 51 Queries matched: 1 emPAI: 0.18
	||29253.t000003, 29253.m000312|mitochondrial ribosomal protein S25, putative|Schistosoma mansoni|chr unknown01|||Auto
	Query	Observed	Mr(expt)	Mr(calc)	Delta	Miss	Score	Expect	Rank	Peptide
	567	590.2990	1178.5834	1178.5415	0.0419	0	51	0.00038	1	K.SATDISVTDDR.-
	Smp_053830 Mass: 16423 Score: 51 Queries matched: 1 emPAI: 0.24
	||29183.t000011, 29183.m000623|40S ribosomal protein S14, putative|Schistosoma mansoni|chr unknown01|||Auto
	Query	Observed	Mr(expt)	Mr(calc)	Delta	Miss	Score	Expect	Rank	Peptide
	481	549.8040	1097.5934	1097.5829	0.0105	0	51	0.00052	1	R.TPSPAAQSALR.A
	Smp_099870.1 Mass: 51348 Score: 48 Queries matched: 1 emPAI: 0.07
	||29670.t000005, 29670.m000381|elongation factor 1-alpha (ef-1-alpha), putative|Schistosoma mansoni|chr unknown01|||Auto
	Query	Observed	Mr(expt)	Mr(calc)	Delta	Miss	Score	Expect	Rank	Peptide
	352	512.8110	1023.6074	1023.5461	0.0613	0	48	0.00087	1	K.NVAVSEIHR.G
	Proteins matching the same set of peptides:
	Smp_189530 Mass: 23920 Score: 48 Queries matched: 1
	||43044.t000002, 43044.m000014|elongation factor 1-alpha (ef-1-alpha), putative|Schistosoma mansoni|chr unknown07|||Auto
	Smp_075430 Mass: 36158 Score: 42 Queries matched: 1 emPAI: 0.10
	||29300.t000047, 29300.m000745|hypothetical protein|Schistosoma mansoni|chr unknown01|||Auto
	Query	Observed	Mr(expt)	Mr(calc)	Delta	Miss	Score	Expect	Rank	Peptide
	592	598.8440	1195.6734	1195.5907	0.0828	0	42	0.0033	1	R.LCEVIYNASK.K
	Smp_030370 Mass: 45550 Score: 40 Queries matched: 1 emPAI: 0.08
	||29106.t000001, 29106.m000409|calreticulin autoantigen homolog precursor, putative|Schistosoma mansoni|chr unknown01|||Auto
	Query	Observed	Mr(expt)	Mr(calc)	Delta	Miss	Score	Expect	Rank	Peptide
	686	641.8930	1281.7714	1281.6816	0.0898	0	40	0.005	1	K.SPVDPIEDLGLK.T
	Smp_187370 Mass: 18632 Score: 39 Queries matched: 1 emPAI: 0.21
	||40139.t000001, 40139.m000010|phosphoglycerate kinase, putative|Schistosoma mansoni|chr unknown06||Partial|Auto
	Query	Observed	Mr(expt)	Mr(calc)	Delta	Miss	Score	Expect	Rank	Peptide
	162	449.2540	896.4934	896.5695	-0.0760	0	39	0.0068	1	R.IAAAIPTIK.Y
	Smp_079430.2 Mass: 25015 Score: 38 Queries matched: 3 emPAI: 0.15
	||29334.t000034, 29334.m000572|ran, putative|Schistosoma mansoni|chr unknown01|||Auto
	Query	Observed	Mr(expt)	Mr(calc)	Delta	Miss	Score	Expect	Rank	Peptide
	330	508.2860	1014.5574	1014.5710	-0.0135	0	22	0.32	1	K.LVLVGDGGTGK.T 328
	706	647.7370	1293.4594	1293.5990	-0.1395	0	38	0.0072	1	R.FNVWDTAGQEK.F
	Smp_036590.1 Mass: 66198 Score: 34 Queries matched: 1 emPAI: 0.06
	||29125.t000028, 29125.m000802|polypyrimidine tract binding protein, putative|Schistosoma mansoni|chr unknown01|||Auto
	Query	Observed	Mr(expt)	Mr(calc)	Delta	Miss	Score	Expect	Rank	Peptide
	174	456.7280	911.4414	911.4501	-0.0087	0	34	0.028	1	K.GFEVTGFR.F
	Smp_077890 Mass: 28335 Score: 33 Queries matched: 1 emPAI: 0.13
	||29308.t000001, 29308.m000038|conserved hypothetical protein|Schistosoma mansoni|chr unknown01|||Auto
	Query	Observed	Mr(expt)	Mr(calc)	Delta	Miss	Score	Expect	Rank	Peptide
	430	532.8750	1595.6032	1595.8128	-0.2096	1	33	0.024	1	R.QLSANHTSENIARR.D
	Smp_079490 Mass: 32592 Score: 31 Queries matched: 1 emPAI: 0.12
	||29335.t000006, 29335.m000273|eukaryotic translation initiation factor 4b/4h, putative|Schistosoma mansoni|chr unknown01|||Auto
	Query	Observed	Mr(expt)	Mr(calc)	Delta	Miss	Score	Expect	Rank	Peptide
	823	694.9510	1387.8874	1387.7056	0.1819	0	31	0.037	1	K.VTNINIVSGDGGSR.G
	Smp_066890 Mass: 17807 Score: 31 Queries matched: 1 emPAI: 0.22
	||29255.t000003, 29255.m000392|40S ribosomal protein S10, putative|Schistosoma mansoni|chr unknown01|||Auto
	Query	Observed	Mr(expt)	Mr(calc)	Delta	Miss	Score	Expect	Rank	Peptide
	444	536.3480	1070.6814	1070.6084	0.0730	0	31	0.044	1	K.VIQDGVLTAR.N
	Smp_000630 Mass: 22866 Score: 29 Queries matched: 1 emPAI: 0.17
	||29042.t000103|isochorismatase family protein, putative|Schistosoma mansoni|chr unknown01|||Auto
	Query	Observed	Mr(expt)	Mr(calc)	Delta	Miss	Score	Expect	Rank	Peptide
	721	652.4480	1302.8814	1302.6853	0.1961	0	29	0.062	1	R.TALLLCDIQEK.F
	Smp_092490.1 Mass: 23676 Score: 29 Queries matched: 2 emPAI: 0.16
	||29505.t000004, 29505.m000065|NADH-plastoquinone oxidoreductase, putative|Schistosoma mansoni|chr unknown01|||Auto
	Query	Observed	Mr(expt)	Mr(calc)	Delta	Miss	Score	Expect	Rank	Peptide
	134	440.2320	878.4494	878.4862	-0.0367	0	29	0.07	1	K.IDYVITR.L 135
	Smp_161920 Mass: 41999 Score: 1007 Queries matched: 46 emPAI: 1.79
Spot 4	||29294.m000522|actin, putative|Schistosoma mansoni|chr unknown01|||Auto
	Query	Observed	Mr(expt)	Mr(calc)	Delta	Miss	Score	Expect	Rank	Peptide
	4	400.7580	799.5014	799.5280	-0.0265	1	21	0.48	4	K.RGILTLK.Y
	137	455.2700	908.5254	908.5443	-0.0189	1	22	0.3	1	K.IVAPPERK.Y
	209	488.7340	975.4534	975.4410	0.0124	0	63	4.1e-05	1	K.AGFAGDDAPR.A 206 207 208 210 211 212 213
	262	507.7270	1013.4394	1013.4739	-0.0345	0	35	0.019	1	R.DLTDYLMK.I 263
	415	566.7870	1131.5594	1131.5197	0.0398	0	65	2.2e-05	1	R.GYSFTTTAER.E 414 416 417 418 419
	470	589.3480	1176.6814	1176.6060	0.0754	0	43	0.0027	1	K.EITALAPSTMK.I 468 471
	494	594.3460	1186.6774	1186.5587	0.1187	0	(21)	0.35	1	R.HQGVMVGMGQK.D
	512	599.8970	1197.7794	1197.6982	0.0812	0	55	0.00014	1	R.AVFPSIVGRPR.H 513
	13	401.8440	1202.5102	1202.5536	-0.0435	0	36	0.015	1	R.HQGVMVGMGQK.D 12 14 524 525 526 528
	831	743.9840	1485.9534	1485.6848	0.2686	0	71	2.8e-06	1	K.QEYDESGPGIVHR.K 227 228 229 827 828 829 830 832 833 834
	1144	896.0820	1790.1494	1789.8846	0.2648	0	44	0.0014	1	K.SYELPDGQVITIGNER.F
	1228	977.7220	1953.4294	1953.0571	0.3724	0	49	0.00061	1	R.VAPEEHPVLLTEAPLNPK.A 633 1229
	Smp_046600 Mass: 41990 Score: 982 Queries matched: 46 emPAI: 2.04
	||29159.t000043, 29159.m000833|Actin-1, putative|Schistosoma mansoni|chr unknown01|||Auto
	Query	Observed	Mr(expt)	Mr(calc)	Delta	Miss	Score	Expect	Rank	Peptide
	4	400.7580	799.5014	799.5280	-0.0265	1	21	0.48	4	K.RGILTLK.Y
	137	455.2700	908.5254	908.5443	-0.0189	1	22	0.3	1	K.IVAPPERK.Y
	209	488.7340	975.4534	975.4410	0.0124	0	63	4.1e-05	1	K.AGFAGDDAPR.A 206 207 208 210 211 212 213
	278	516.7510	1031.4874	1031.4304	0.0571	0	30	0.079	1	R.DLTDYMMK.I
	415	566.7870	1131.5594	1131.5197	0.0398	0	65	2.2e-05	1	R.GYSFTTTAER.E 414 416 417 418 419
	435	574.3240	1146.6334	1146.5954	0.0380	0	36	0.012	1	K.EISALAPSTMK.I
	447	582.3190	1162.6234	1162.5903	0.0331	0	(35)	0.016	1	K.EISALAPSTMK.I 448 450
	494	594.3460	1186.6774	1186.5587	0.1187	0	(21)	0.35	1	R.HQGVMVGMGQK.D
	512	599.8970	1197.7794	1197.6982	0.0812	0	55	0.00014	1	R.AVFPSIVGRPR.H 513
	13	401.8440	1202.5102	1202.5536	-0.0435	0	36	0.015	1	R.HQGVMVGMGQK.D 12 14 524 525 526 528
	831	743.9840	1485.9534	1485.6848	0.2686	0	71	2.8e-06	1	K.QEYDESGPGIVHR.K 227 228 229 827 828 829 830 832 833 834
	1144	896.0820	1790.1494	1789.8846	0.2648	0	44	0.0014	1	K.SYELPDGQVITIGNER.F
	1228	977.7220	1953.4294	1953.0571	0.3724	0	49	0.00061	1	R.VAPEEHPVLLTEAPLNPK.A 633 1229
	Smp_046590.2 Mass: 41992 Score: 706 Queries matched: 39 emPAI: 2.04
	||29159.t000041, 29159.m000831|actin, putative|Schistosoma mansoni|chr unknown01|||Auto
	Query	Observed	Mr(expt)	Mr(calc)	Delta	Miss	Score	Expect	Rank	Peptide
	4	400.7580	799.5014	799.5280	-0.0265	1	21	0.48	4	K.RGILTLK.Y
	137	455.2700	908.5254	908.5443	-0.0189	1	22	0.3	1	K.IVAPPERK.Y
	209	488.7340	975.4534	975.4410	0.0124	0	63	4.1e-05	1	K.AGFAGDDAPR.A 206 207 208 210 211 212 213
	278	516.7510	1031.4874	1031.4304	0.0571	0	30	0.079	1	R.DLTDYMMK.I
	415	566.7870	1131.5594	1131.5197	0.0398	0	65	2.2e-05	1	R.GYSFTTTAER.E 414 416 417 418 419
	435	574.3240	1146.6334	1146.5954	0.0380	0	36	0.012	1	K.EISALAPSTMK.I
	447	582.3190	1162.6234	1162.5903	0.0331	0	(35)	0.016	1	K.EISALAPSTMK.I 448 450
	494	594.3460	1186.6774	1186.5587	0.1187	0	(21)	0.35	1	R.HQGVMVGMGQK.D
	512	599.8970	1197.7794	1197.6982	0.0812	0	55	0.00014	1	R.AVFPSIVGRPR.H 513
	13	401.8440	1202.5102	1202.5536	-0.0435	0	36	0.015	1	R.HQGVMVGMGQK.D 12 14 524 525 526 528
	258	506.2850	1515.8332	1515.6954	0.1378	0	49	0.00059	1	K.QEYDESGPSIVHR.K 862 863 864
	1144	896.0820	1790.1494	1789.8846	0.2648	0	44	0.0014	1	K.SYELPDGQVITIGNER.F
	1228	977.7220	1953.4294	1953.0571	0.3724	0	49	0.00061	1	R.VAPEEHPVLLTEAPLNPK.A 633 1229
	Smp_016780 Mass: 50789 Score: 56 Queries matched: 1 emPAI: 0.07
	||29071.t000038, 29071.m001054|tubulin alpha chain, putative|Schistosoma mansoni|chr unknown01|||Auto
	Query	Observed	Mr(expt)	Mr(calc)	Delta	Miss	Score	Expect	Rank	Peptide
	264	508.3360	1014.6574	1014.5709	0.0865	0	56	0.00012	1	K.DVNAAIATIK.T
	Proteins matching the same set of peptides:
	Smp_090120.1 Mass: 50660 Score: 56 Queries matched: 1
	||29465.t000002, 29465.m000516|alpha tubulin, putative|Schistosoma mansoni|chr unknown01|||Auto
	Smp_103790 Mass: 38568 Score: 56 Queries matched: 1
	||31014.t000001, 31014.m000051|tubulin alpha chain, putative|Schistosoma mansoni|chr unknown01|||Auto
	Smp_167120 Mass: 89272 Score: 31 Queries matched: 1 emPAI: 0.04
	||29368.t000011, 29368.m000220|protease family m8 leishmanolysin, putative|Schistosoma mansoni|chr unknown01|||Auto
	Query	Observed	Mr(expt)	Mr(calc)	Delta	Miss	Score	Expect	Rank	Peptide
	413	566.4820	1696.4242	1695.9090	0.5152	0	31	0.053	1	R.MPNGNLKPVQNVTLR.W
